# Supplementary material for: Utilizing Big Data to Identify Tiny Toxic Components: Digitalis
Source: Foods. 2021 Aug 3;10(8):1794. doi: 10.3390/foods10081794 (PMC8391216; doi:10.3390/foods10081794)
Supplement: Supplementary file 1 [file foods-10-01794-s001.zip]

Archive with 1 entries (1 files):
- foods-1281391-supplementary.xlsx
