# Supplementary material for: Utilizing Big Data to Identify Tiny Toxic Components: Digitalis
Source: Foods. 2021 Aug 3;10(8):1794. doi: 10.3390/foods10081794 (PMC8391216; doi:10.3390/foods10081794)
Supplement: Supplementary file 1 [file foods-10-01794-s001.zip › foods-1281391-supplementary.xlsx]

## Sheet: Table_S1
Species	Sample_ID	Raw_Bases	Adapter_Trimmed_Merged_Bases	Adapter_Trimmed_Unmerged_Bases	Circular
Digitalis ferruginea	NYBG-1120544	4228140600	1428541249	1979527290	Y
Digitalis grandiflora	NYBG-1120013	1685522100	576164465	805371658	Y
Digitalis lanata	SRR5602573	730269772	135385039	526836875	Y
Digitalis lutea	URI10	5179225200	1965003490	1854303988	Y
Digitalis purpurea	ERR3089133	696200206	39330935	632693272	Y

## Sheet: Table_S2
Species	Sample_ID	SISRS_ID	Left_Read	Right_Read	Raw_Bases	Trim_Bases	Percent_Surviving	Nuclear_Bases	Percent_Chloroplast	Composite_Bases	BioSample	SRA ID
Digitalis ferruginea	NYBG-1120544	DigFer_1A	NYBG-1120544-Digitalis-ferruginea_R1_001.fastq.gz	NYBG-1120544-Digitalis-ferruginea_R2_001.fastq.gz	4228140600	3946154306	0.933307	3915111653	0.00786656	809471171	SAMN20054098	SRR15069866
Digitalis ferruginea	NYBG-1120544	DigFer_1B	NYBG-1120544-Digitalis-ferruginea_S1_L001_R1_001.fastq.gz	NYBG-1120544-Digitalis-ferruginea_S1_L001_R2_001.fastq.gz	3670675736	2643911457	0.720279	2622825480	0.0079753	809471171	SAMN20054098	SRR15069865
Digitalis ferruginea	NYBG-1120544	DigFer_1C	Digitalis-ferruginea_S12_R1_001.fastq.gz	Digitalis-ferruginea_S12_R2_001.fastq.gz	8946045832	8696518985	0.972108	8628554448	0.00781514	809471171	SAMN20054098	SRR15069864
Digitalis ferruginea	NCNPR-9899	DigFer_3A	Digitalis-ferruginea-9899_S10_R1_001.fastq.gz	Digitalis-ferruginea-9899_S10_R2_001.fastq.gz	9849083903	9359907764	0.950333	8977377651	0.040869	2428413513	SAMN20054099	SRR15069863
Digitalis grandiflora	NYBG-1120013	DigGra_1A	NYBG-1120013-Digitalis-grandiflora_R1_001.fastq.gz	NYBG-1120013-Digitalis-grandiflora_R2_001.fastq.gz	1685522100	1518772752	0.90107	1480310386	0.0253246	1518772752	SAMN20054097	SRR15069862
Digitalis grandiflora	NYBG-1120013	DigGra_1B	NYBG-1120013-Digitalis-grandiflora_S2_L001_R1_001.fastq.gz	NYBG-1120013-Digitalis-grandiflora_S2_L001_R2_001.fastq.gz	1139130888	844950747	0.74175	824377867	0.024348	844950747	SAMN20054097	SRR15069861
Digitalis grandiflora	NYBG-1120013	DigGra_1C	Digitalis-grandiflora_S13_R1_001.fastq.gz	Digitalis-grandiflora_S13_R2_001.fastq.gz	3884873856	3770020457	0.970436	3672790908	0.0257902	2493103528	SAMN20054097	SRR15069859
Digitalis lanata	NCNPR-23694	DigLan_2A	Digitalis-lanata-23694_S11_R1_001.fastq.gz	Digitalis-lanata-23694_S11_R2_001.fastq.gz	11537476005	11120599260	0.963868	10040573243	0.0971194	4856827027	SAMN20054100	SRR15069858
Digitalis lutea	URI10	DigLut_1A	URI10-Digitalis-lutea_R1_001.fastq.gz	URI10-Digitalis-lutea_R2_001.fastq.gz	5179225200	4731522900	0.913558	4360534696	0.0784078	1618942342	SAMN20054101	SRR15069857
Digitalis lutea	URI10	DigLut_1B	URI10-Digitalis-lutea_S3_L001_R1_001.fastq.gz	URI10-Digitalis-lutea_S3_L001_R2_001.fastq.gz	4526731776	3012944256	0.665589	2774837648	0.0790279	1618942342	SAMN20054101	SRR15069856
Digitalis lutea	URI10	DigLut_1C	Digitalis-lutea-URI10_S14_R1_001.fastq.gz	Digitalis-lutea-URI10_S14_R2_001.fastq.gz	11262382027	10710496199	0.950997	9864132987	0.0790218	1618942342	SAMN20054101	SRR15069855
Digitalis purpurea	ERR3089133	DigPur_1A	ERR3089133_1.fastq.gz	ERR3089133_2.fastq.gz	696200206	629470783	0.904152	572691891	0.090201	572691891	SAMEA5241024	ERR3089133
Digitalis spp.	NA	Digitalis	NA	NA	NA	NA	NA	57734118858	NA	NA	NA	NA

## Sheet: Table_S3
Contig_Count	1832130
N50	666134
L50	172
Total_Bases	334526207

## Sheet: Table_S4
Species	Nuclear_Bases	Fixed_Calls	Het_Calls	Total_Calls	SNPs_0Missing	Filtered_SNPs
Digitalis ferruginea	24143869232	145048595	14851198	159899793	14616	6630
Digitalis grandiflora	5977479161	83153498	3553610	86707108	70303	33558
Digitalis lanata	10040573243	95222331	7540266	102762597	39087	18945
Digitalis lutea	16999505331	125131304	7274364	132405668	20986	10095
Digitalis purpurea	572691891	21408276	349092	21757368	223044	101026
All Digitalis	57734118858	240916814	31883462	272800276	6397956	2419562

## Sheet: Table_S5
Species	Sample_ID	SISRS_ID	Left_Read	Right_Read	Raw_Bases	Trim_Bases	Percent_Surviving	Total_Calls	BioSample	SRA Accession
Bacopa monnieri	NYBG-1284644	BacMon_1A	NYBG-1284644-Bacopa-monnieri_R1_001.fastq.gz	NYBG-1284644-Bacopa-monnieri_R2_001.fastq.gz	1298723100	1198505326	0.922834	3863027	SAMN20054068	SRR15069894
Callitriche stagnalis	NYBG-1120822	CalSta_1A	NYBG-1120822-Callitriche-stagnalis_R1_001.fastq.gz	NYBG-1120822-Callitriche-stagnalis_R2_001.fastq.gz	622991700	566494682	0.909313	1324452	SAMN20054069	SRR15069882
Gratiola ramosa	NYBG-1121451	GraRom_1A	NYBG-1121451-Gratiola-ramosa_R1_001.fastq.gz	NYBG-1121451-Gratiola-ramosa_R2_001.fastq.gz	4276264500	3698978699	0.865002	5103767	SAMN20054070	SRR15069871
Littorella uniflora	SRR9620534	LitUni_1A	SRR9620534_1.fastq.gz	SRR9620534_2.fastq.gz	5724856200	5596852883	0.977641	5641454	SAMN11998191	SRR9620534
Plantago arenaria	NYBG-2758238	PlaAre_1A	NYBG-2758238-Plantago-arenaria_R1_001.fastq.gz	NYBG-2758238-Plantago-arenaria_R2_001.fastq.gz	2177953200	1963180420	0.901388	4385157	SAMN20054071	SRR15069860
Plantago arenaria	NYBG-2758238	PlaAre_1B	Plantago-arenaria-NYBG_2758238_S15_R1_001.fastq.gz	Plantago-arenaria-NYBG_2758238_S15_R2_001.fastq.gz	4920840051	4743551544	0.963972	8281749	SAMN20054071	SRR15069854
Plantago aristata	NYBG-1281969	PlaAri_1A	NYBG-1281969-Plantago-aristata_R1_001.fastq.gz	NYBG-1281969-Plantago-aristata_R2_001.fastq.gz	3642990300	2776170671	0.762058	6555630	SAMN20054072	SRR15069853
Plantago asiatica	SRR13222830	PlaAsi_1A	SRR13222830_1.fastq.gz	SRR13222830_2.fastq.gz	1491553604	1490053162	0.998994	5480737	SAMN17036582	SRR13222830
Plantago helleri	NYBG-1283601	PlaHel_1A	NYBG-1283601-Plantago-helleri_R1_001.fastq.gz	NYBG-1283601-Plantago-helleri_R2_001.fastq.gz	1194223200	1082850007	0.90674	4514295	SAMN20054073	SRR15069852
Plantago lagopus	ERR1124256	PlaLag_1A	ERR1124256_1.fastq.gz	ERR1124256_2.fastq.gz	6211205000	5096090530	0.820467	7498634	SAMEA3650263	ERR1124256
Plantago lanceolata	NYBG-1281903	PlaLan_1A	NYBG-1281903-Plantago-lanceolata_R1_001.fastq.gz	NYBG-1281903-Plantago-lanceolata_R2_001.fastq.gz	3709125900	3230056076	0.87084	6147196	SAMN20054074	SRR15069851
Plantago major	NYBG-2757108	PlaMaj_1A	NYBG-2757108-Plantago-major_R1_001.fastq.gz	NYBG-2757108-Plantago-major_R2_001.fastq.gz	4017520500	3546160769	0.882674	6738022	SAMN20054075	SRR15069850
Plantago maritima	NYBG-1125344	PlaMar_1A	NYBG-1125344-Plantago-maritima_R1_001.fastq.gz	NYBG-1125344-Plantago-maritima_R2_001.fastq.gz	6022156500	5357250178	0.88959	7554744	SAMN20054076	SRR15069892
Plantago media	NYBG-1120571	PlaMed_1A	NYBG-1120571-Plantago-media_R1_001.fastq.gz	NYBG-1120571-Plantago-media_R2_001.fastq.gz	2853931800	2616206068	0.916702	5965039	SAMN20054077	SRR15069891
Plantago media	NYBG-1120571	PlaMed_1B	Plantago-medica-NYBG_1120571_S16_R1_001.fastq.gz	Plantago-medica-NYBG_1120571_S16_R2_001.fastq.gz	6514471506	6332656227	0.972091	9063643	SAMN20054077	SRR15069890
Plantago ovata	SRR10076762	PlaOva_1A	SRR10076762_1.fastq.gz	SRR10076762_2.fastq.gz	58373299002	58219373243	0.997363	16091950	SAMN12704568	SRR10076762
Plantago patagonica	NYBG-1283128	PlaPat_1A	NYBG-1283128-Plantago-patagonica_R1_001.fastq.gz	NYBG-1283128-Plantago-patagonica_R2_001.fastq.gz	3581995200	3194145792	0.891723	8775970	SAMN20054078	SRR15069889
Plantago patagonica	NYBG-1283128	PlaPat_1B	NYBG-1283128-Plantago-patagonica_S4_L001_R1_001.fastq.gz	NYBG-1283128-Plantago-patagonica_S4_L001_R2_001.fastq.gz	2849069146	1919570000	0.673753	6190647	SAMN20054078	SRR15069888
Plantago rhodosperma	NYBG-1283665	PlaRho_1A	NYBG-1283665-Plantago-rhodosperma_R1_001.fastq.gz	NYBG-1283665-Plantago-rhodosperma_R2_001.fastq.gz	2106228000	1786050822	0.847986	7025724	SAMN20054079	SRR15069887
Plantago rhodosperma	NYBG-1283665	PlaRho_1B	NYBG-1283665-Plantago-rhodosperma_S5_L001_R1_001.fastq.gz	NYBG-1283665-Plantago-rhodosperma_S5_L001_R2_001.fastq.gz	1529925208	969459482	0.633665	4280303	SAMN20054079	SRR15069886
Plantago rugelii	NYBG-1125906	PlaRug_1A	NYBG-1125906-Plantago-rugelii_R1_001.fastq.gz	NYBG-1125906-Plantago-rugelii_R2_001.fastq.gz	4258290300	3849609736	0.904027	6520739	SAMN20054080	SRR15069885
Plantago virginica	NYBG-1282012	PlaVir_1A	NYBG-1282012-Plantago-virginica_R1_001.fastq.gz	NYBG-1282012-Plantago-virginica_R2_001.fastq.gz	1736272500	1549781584	0.892591	7545446	SAMN20054081	SRR15069884
Veronica agrestis	ERR3089147	VerAgr_1A	ERR3089147_1.fastq.gz	ERR3089147_2.fastq.gz	415208216	380774406	0.917069	3519083	SAMEA5241038	ERR3089147
Veronica anagallis	NYBG-1281521	VerAna_1A	NYBG-1281521-Veronica-anagallis-aquatica_R1_001.fastq.gz	NYBG-1281521-Veronica-anagallis-aquatica_R2_001.fastq.gz	3266846700	2933613742	0.897996	7146651	SAMN20054082	SRR15069883
Veronica arvensis	NYBG-2758066	VerArv_1A	NYBG-2758066-Veronica-arvensis_R1_001.fastq.gz	NYBG-2758066-Veronica-arvensis_R2_001.fastq.gz	1796672400	1654157258	0.920678	5925504	SAMN20054083	SRR15069881
Veronica chamaedrys	NYBG-1282507	VerCha_1A	NYBG-1282507-Veronica-chamaedrys_R1_001.fastq.gz	NYBG-1282507-Veronica-chamaedrys_R2_001.fastq.gz	7265529900	6580365995	0.905697	8855539	SAMN20054084	SRR15069880
Veronica gentianoides	NYBG-1124646	VerGen_1A	NYBG-1124646-Veronica-gentianoides_R1_001.fastq.gz	NYBG-1124646-Veronica-gentianoides_R2_001.fastq.gz	2301427800	2013111309	0.874723	7628514	SAMN20054085	SRR15069879
Veronica hederifolia	NYBG-2758305	VerHed_1A	NYBG-2758305-Veronica-hederifolia_R1_001.fastq.gz	NYBG-2758305-Veronica-hederifolia_R2_001.fastq.gz	3920035200	3591791519	0.916265	6775794	SAMN20054086	SRR15069878
Veronica liwanensis	NYBG-1120762	VerLiw_1A	NYBG-1120762-Veronica-liwanensis_R1_001.fastq.gz	NYBG-1120762-Veronica-liwanensis_R2_001.fastq.gz	3882528000	3420078171	0.88089	8581813	SAMN20054087	SRR15069877
Veronica nigricans	NYBG-1120580	VerNig_1A	NYBG-1120580-Veronica-nigricans_R1_001.fastq.gz	NYBG-1120580-Veronica-nigricans_R2_001.fastq.gz	1326972300	1223822851	0.922267	7177666	SAMN20054088	SRR15069876
Veronica officinalis	NYBG-2759029	VerOff_1A	NYBG-2759029-Veronica-officinalis_R1_001.fastq.gz	NYBG-2759029-Veronica-officinalis_R2_001.fastq.gz	4113181800	3734042237	0.907823	8544535	SAMN20054089	SRR15069875
Veronica peregrina	NYBG-2758064	VerPere_1A	NYBG-2758064-Veronica-peregrina-var-peregrina_R1_001.fastq.gz	NYBG-2758064-Veronica-peregrina-var-peregrina_R2_001.fastq.gz	2063512200	1889556612	0.915699	7742281	SAMN20054090	SRR15069874
Veronica persica	NYBG-2758183	VerPers_1A	NYBG-2758183-Veronica-persica_R1_001.fastq.gz	NYBG-2758183-Veronica-persica_R2_001.fastq.gz	3881425500	3544407765	0.913172	8280929	SAMN20054091	SRR15069873
Veronica polita	NYBG-1282047	VerPol_1A	NYBG-1282047-Veronica-polita_R1_001.fastq.gz	NYBG-1282047-Veronica-polita_R2_001.fastq.gz	3926795400	3574072035	0.910175	9284444	SAMN20054092	SRR15069872
Veronica scutellata	NYBG-2757191	VerScu_1A	NYBG-2757191-Veronica-scutellata_R1_001.fastq.gz	NYBG-2757191-Veronica-scutellata_R2_001.fastq.gz	1757823300	1635263927	0.930278	7351549	SAMN20054093	SRR15069870
Veronica serpyllifolla	NYBG-2757982	VerSer_1A	NYBG-2757982-Veronica-serpyllifolla-var-serpyllifolla_R1_001.fastq.gz	NYBG-2757982-Veronica-serpyllifolla-var-serpyllifolla_R2_001.fastq.gz	3895145100	3398705513	0.872549	16758991	SAMN20054094	SRR15069869
Veronica spicata	NYBG-1282819	VerSpi_1A	NYBG-1282819-Veronica-spicata-_R1_001.fastq.gz	NYBG-1282819-Veronica-spicata-_R2_001.fastq.gz	1891666500	1757772430	0.929219	7489968	SAMN20054095	SRR15069868
Veronica telephiifolia	NYBG-1120464	VerTel_1A	NYBG-1120464-Veronica-telephiifolia_R1_001.fastq.gz	NYBG-1120464-Veronica-telephiifolia_R2_001.fastq.gz	3137493600	2602103638	0.829357	6892335	SAMN20054096	SRR15069867
Aloe vera	SRR8889257	AloVer_1A	SRR8889257_1.fastq.gz	SRR8889257_2.fastq.gz	1439084624	1291394042	0.897372	415760	SAMN11360005	SRR8889257
Linum usitatissimum	SRR10520272	LinUsi_2A	SRR10520272_1.fastq.gz	SRR10520272_2.fastq.gz	13737740100	13464768884	0.98013	2378944	SAMN13340196	SRR10520272

## Sheet: Table_S6
Species	Sample_ID	SISRS_ID	Left_Read	Right_Read	Raw_Bases	Trim_Bases	Percent_Surviving
Aloe vera	wen12896	AloVer_2A	wen12896_S2_L001_R1_001.fastq.gz	wen12896_S2_L001_R2_001.fastq.gz	777848604	767131806	0.986223
Linum usitatissimum	SRR10520249	LinUsi_1A	SRR10520249_1.fastq.gz	SRR10520249_2.fastq.gz	7634336100	7623033024	0.998519
Plantago major	SRR12432458	PlaMaj_SRR	SRR12432458_1.fastq.gz	SRR12432458_2.fastq.gz	5984011012	5095823315	0.851573
Digitalis lanata	SRR5602573	DigLan_1A	SRR5602573_1.fastq.gz	SRR5602573_2.fastq.gz	730269772	629520611	0.862038
Digitalis ferruginea	NYBG-1120780	DigFer_2A	NYBG-1120780_S11_L001_R1_001.fastq.gz	NYBG-1120780_S11_L001_R2_001.fastq.gz	1012669350	607799978	0.600196

## Sheet: Table_S7
Subset	Replicate	Mix_ID	AloVer_Bases	LinUsi_Bases	PlaMaj_Bases	Digitalis_Bases	Spike_In	Total_Bases	Digitalis_Percent	Total_Bases_Covered	Genus_Sites	Genus_Matches	Prop_Genus_Match
A	1	Mix_A01	625000115	625000219	625000026	0	DigFer	1875000360	0	2960962	308	97	0.314935
A	2	Mix_A02	624999988	624999970	624999990	0	DigFer	1874999948	0	2949708	386	193	0.5
A	3	Mix_A03	625000026	624999999	625000029	0	DigFer	1875000054	0	2932358	273	109	0.399267
A	4	Mix_A04	625000061	625000028	625000075	0	DigFer	1875000164	0	2965964	332	127	0.38253
A	5	Mix_A05	625000199	625000154	625000075	0	DigFer	1875000428	0	2946251	234	150	0.641026
A	6	Mix_A06	625000250	625000134	625000154	0	DigFer	1875000538	0	2946278	142	29	0.204225
A	7	Mix_A07	624999906	624999923	624999860	0	DigFer	1874999689	0	2955999	193	15	0.0777202
A	8	Mix_A08	625000065	625000222	624999952	0	DigFer	1875000239	0	2944963	183	8	0.0437158
A	9	Mix_A09	625000065	625000077	625000141	0	DigFer	1875000283	0	2924009	213	119	0.558685
A	10	Mix_A10	624999691	624999941	625000048	0	DigFer	1874999680	0	2959955	392	137	0.34949
B	1	Mix_B01	624937142	624937698	624937653	187512	DigFer	1875000005	0.000100006	2949346	502	248	0.494024
B	2	Mix_B02	624937083	624937677	624937559	187700	DigFer	1875000019	0.000100107	2945986	803	506	0.630137
B	3	Mix_B03	624937773	624937515	624937695	187610	DigFer	1875000593	0.000100059	2968619	392	208	0.530612
B	4	Mix_B04	624937654	624937422	624937362	187531	DigFer	1874999969	0.000100017	2951559	458	213	0.465066
B	5	Mix_B05	624937122	624937584	624937726	187635	DigFer	1875000067	0.000100072	2978778	532	311	0.584586
B	6	Mix_B06	624937455	624937584	624937529	187492	DigFer	1875000060	9.99957e-05	2932560	388	171	0.440722
B	7	Mix_B07	624937455	624937725	624937741	187815	DigFer	1875000736	0.000100168	2966899	404	207	0.512376
B	8	Mix_B08	624937307	624937745	624937612	187693	DigFer	1875000357	0.000100103	2978407	512	281	0.548828
B	9	Mix_B09	624937650	624937579	624937564	187785	DigFer	1875000578	0.000100152	2963356	440	200	0.454545
B	10	Mix_B10	624937408	624937659	624937592	187820	DigFer	1875000479	0.000100171	2971906	311	141	0.453376
C	1	Mix_C01	624843753	624843822	624843840	468874	DigFer	1875000289	0.000250066	2951215	855	404	0.472515
C	2	Mix_C02	624843925	624843921	624843871	468876	DigFer	1875000593	0.000250067	2954491	939	610	0.649627
C	3	Mix_C03	624843765	624843772	624843824	468932	DigFer	1875000293	0.000250097	2956563	476	173	0.363445
C	4	Mix_C04	624844009	624843942	624843747	468687	DigFer	1875000385	0.000249966	2966583	592	316	0.533784
C	5	Mix_C05	624843425	624843763	624843801	468925	DigFer	1874999914	0.000250093	2973616	920	426	0.463043
C	6	Mix_C06	624843875	624843715	624844005	468938	DigFer	1875000533	0.0002501	2939897	1325	912	0.688302
C	7	Mix_C07	624843816	624843712	624843885	468895	DigFer	1875000308	0.000250077	2964355	934	613	0.656317
C	8	Mix_C08	624843400	624843914	624843740	468827	DigFer	1874999881	0.000250041	2960343	972	670	0.6893
C	9	Mix_C09	624843860	624843734	624843886	468767	DigFer	1875000247	0.000250009	2972396	879	618	0.703072
C	10	Mix_C10	624843764	624844028	624843772	468971	DigFer	1875000535	0.000250118	2964514	573	318	0.554974
D	1	Mix_D01	624687442	624687598	624687587	937730	DigFer	1875000357	0.000500123	2972386	1409	920	0.652945
D	2	Mix_D02	624687494	624687522	624687514	937479	DigFer	1875000009	0.000499989	2987845	1473	809	0.549219
D	3	Mix_D03	624687504	624687582	624687511	937503	DigFer	1875000100	0.000500002	3005813	1346	868	0.644874
D	4	Mix_D04	624687549	624687461	624687656	937600	DigFer	1875000266	0.000500053	2966815	1173	652	0.55584
D	5	Mix_D05	624687702	624687502	624687560	937835	DigFer	1875000599	0.000500179	2997854	1090	734	0.673394
D	6	Mix_D06	624687286	624687476	624687561	937567	DigFer	1874999890	0.000500036	3010274	1497	1234	0.824315
D	7	Mix_D07	624687664	624687702	624687481	937734	DigFer	1875000581	0.000500125	2986481	1312	791	0.602896
D	8	Mix_D08	624687600	624687463	624687501	937849	DigFer	1875000413	0.000500186	2969995	1433	886	0.618283
D	9	Mix_D09	624687540	624687499	624687499	937448	DigFer	1874999986	0.000499972	2995097	1044	603	0.577586
D	10	Mix_D10	624687324	624687534	624687569	937748	DigFer	1875000175	0.000500132	2973639	1370	759	0.554015
E	1	Mix_E01	624374698	624375070	624375146	1875049	DigFer	1874999963	0.00100003	3014925	2248	1526	0.678826
E	2	Mix_E02	624374947	624375044	624375183	1875293	DigFer	1875000467	0.00100016	3000512	2277	1512	0.664032
E	3	Mix_E03	624375209	624375194	624375155	1875128	DigFer	1875000686	0.00100007	3027243	2321	1879	0.809565
E	4	Mix_E04	624374834	624374920	624375089	1875059	DigFer	1874999902	0.00100003	3022385	2619	2110	0.805651
E	5	Mix_E05	624374761	624374890	624375146	1875136	DigFer	1874999933	0.00100007	3006340	2209	1762	0.797646
E	6	Mix_E06	624375280	624374960	624375069	1875307	DigFer	1875000616	0.00100016	3008372	2595	1900	0.732177
E	7	Mix_E07	624375345	624375173	624375021	1875120	DigFer	1875000659	0.00100006	2995691	1479	863	0.583502
E	8	Mix_E08	624374697	624375057	624374980	1875094	DigFer	1874999828	0.00100005	3003957	1784	1361	0.762892
E	9	Mix_E09	624374909	624375227	624375146	1875367	DigFer	1875000649	0.0010002	3006426	2914	2234	0.766644
E	10	Mix_E10	624374954	624374922	624375079	1875382	DigFer	1875000337	0.0010002	3001017	2219	1664	0.749887
F	1	Mix_F01	623437467	623437584	623437667	4687537	DigFer	1875000255	0.00250002	3109791	4378	3424	0.782092
F	2	Mix_F02	623437675	623437765	623437465	4687571	DigFer	1875000476	0.00250004	3089935	6140	4909	0.799511
F	3	Mix_F03	623437618	623437595	623437482	4687570	DigFer	1875000265	0.00250004	3080270	4707	3449	0.732738
F	4	Mix_F04	623437656	623437477	623437543	4687597	DigFer	1875000273	0.00250005	3097441	4692	3476	0.740835
F	5	Mix_F05	623437307	623437647	623437337	4687590	DigFer	1874999881	0.00250005	3115051	4771	3614	0.757493
F	6	Mix_F06	623437420	623437430	623437507	4687556	DigFer	1874999913	0.00250003	3062783	4334	3238	0.747116
F	7	Mix_F07	623437429	623437488	623437466	4687684	DigFer	1875000067	0.0025001	3109050	3869	2732	0.706126
F	8	Mix_F08	623437448	623437602	623437689	4687565	DigFer	1875000304	0.00250003	3094189	4766	3609	0.757239
F	9	Mix_F09	623437281	623437624	623437470	4687559	DigFer	1874999934	0.00250003	3091188	4676	3466	0.741232
F	10	Mix_F10	623437161	623437651	623437663	4687588	DigFer	1875000063	0.00250005	3084824	5643	4468	0.791777
G	1	Mix_G01	621874512	621875237	621875185	9375258	DigFer	1875000192	0.00500014	3218408	9546	7240	0.758433
G	2	Mix_G02	621874981	621875274	621875003	9375020	DigFer	1875000278	0.00500001	3202140	9006	6873	0.763158
G	3	Mix_G03	621874858	621875127	621874938	9375090	DigFer	1875000013	0.00500005	3213028	11214	8693	0.775192
G	4	Mix_G04	621874953	621874914	621874984	9375268	DigFer	1875000119	0.00500014	3221920	8357	6149	0.73579
G	5	Mix_G05	621874817	621874847	621875056	9375169	DigFer	1874999889	0.00500009	3223672	9672	7163	0.740591
G	6	Mix_G06	621874933	621874919	621875061	9375302	DigFer	1875000215	0.00500016	3237785	11028	8716	0.790352
G	7	Mix_G07	621875008	621874988	621875007	9375069	DigFer	1875000072	0.00500004	3214116	9628	7655	0.795077
G	8	Mix_G08	621874912	621874951	621875131	9375088	DigFer	1875000082	0.00500005	3217884	10486	7919	0.755197
G	9	Mix_G09	621874927	621874906	621875021	9375168	DigFer	1875000022	0.00500009	3206345	9230	6604	0.715493
G	10	Mix_G10	621874712	621875165	621875170	9375006	DigFer	1875000053	0.005	3224303	9486	7173	0.756167
H	1	Mix_H01	618749861	618749915	618750191	18750117	DigFer	1875000084	0.0100001	3453771	19038	14348	0.753651
H	2	Mix_H02	618749931	618750161	618750012	18750081	DigFer	1875000185	0.01	3457001	20937	16577	0.791756
H	3	Mix_H03	618749821	618749863	618750000	18750009	DigFer	1874999693	0.01	3455771	17771	13353	0.751393
H	4	Mix_H04	618749941	618750031	618750167	18750029	DigFer	1875000168	0.01	3454463	18915	15357	0.811895
H	5	Mix_H05	618749927	618749955	618750246	18750070	DigFer	1875000198	0.01	3441144	19382	14977	0.772727
H	6	Mix_H06	618750129	618749961	618749852	18750209	DigFer	1875000151	0.0100001	3448662	18648	14185	0.760671
H	7	Mix_H07	618749600	618750010	618750127	18750139	DigFer	1874999876	0.0100001	3456345	20742	15509	0.74771
H	8	Mix_H08	618749881	618750252	618750148	18750132	DigFer	1875000413	0.0100001	3446217	17527	13012	0.742397
H	9	Mix_H09	618750268	618750046	618749948	18749987	DigFer	1875000249	0.00999999	3470878	19436	14654	0.753962
H	10	Mix_H10	618749707	618750025	618750041	18749898	DigFer	1874999671	0.00999995	3434637	18831	13757	0.730551
I	1	Mix_I01	609374846	609374909	609375124	46874972	DigFer	1874999851	0.025	4053703	47053	36569	0.777187
I	2	Mix_I02	609374722	609375081	609375117	46875140	DigFer	1875000060	0.0250001	4056907	47272	35721	0.755648
I	3	Mix_I03	609374864	609374821	609375064	46875121	DigFer	1874999870	0.0250001	4060451	48250	37317	0.773409
I	4	Mix_I04	609374814	609375018	609375038	46875067	DigFer	1874999937	0.025	4054751	46849	35697	0.761959
I	5	Mix_I05	609374849	609375150	609375130	46875157	DigFer	1875000286	0.0250001	4066614	48576	38190	0.786191
I	6	Mix_I06	609374819	609375159	609375266	46875080	DigFer	1875000324	0.025	4070045	46348	36073	0.778308
I	7	Mix_I07	609374952	609374994	609375105	46875059	DigFer	1875000110	0.025	4041387	44474	33739	0.758623
I	8	Mix_I08	609374935	609375067	609375013	46874965	DigFer	1874999980	0.025	4056513	49006	38208	0.77966
I	9	Mix_I09	609375025	609375177	609375032	46875097	DigFer	1875000331	0.025	4053665	45363	34632	0.763442
I	10	Mix_I10	609374992	609375012	609375292	46875031	DigFer	1875000327	0.025	4041857	47812	37162	0.777253
J	1	Mix_J01	593750084	593750218	593750013	93749883	DigFer	1875000198	0.0499999	4966225	94783	73100	0.771235
J	2	Mix_J02	593749818	593749945	593749992	93750075	DigFer	1874999830	0.05	4985790	95026	73385	0.772262
J	3	Mix_J03	593750046	593750156	593750059	93750045	DigFer	1875000306	0.05	4945043	93035	71591	0.769506
J	4	Mix_J04	593749761	593750028	593750024	93750147	DigFer	1874999960	0.0500001	4965757	92776	73021	0.787068
J	5	Mix_J05	593750016	593750227	593749923	93750106	DigFer	1875000272	0.05	4947440	92406	70783	0.766
J	6	Mix_J06	593749851	593750157	593750034	93749935	DigFer	1874999977	0.05	4937011	95147	73677	0.774349
J	7	Mix_J07	593750162	593750255	593749942	93749937	DigFer	1875000296	0.05	4958568	95342	75070	0.787376
J	8	Mix_J08	593749835	593750086	593750038	93749984	DigFer	1874999943	0.05	4946806	93777	72735	0.775617
J	9	Mix_J09	593749728	593750244	593749994	93750009	DigFer	1874999975	0.05	4953030	94319	73872	0.783214
J	10	Mix_J10	593750068	593750050	593749977	93750040	DigFer	1875000135	0.05	4952845	92696	70880	0.76465
K	1	Mix_K01	562499851	562500045	562500226	187500125	DigFer	1875000247	0.1	6528455	178927	138183	0.772287
K	2	Mix_K02	562500191	562499745	562500073	187500086	DigFer	1875000095	0.1	6557885	182797	142838	0.781402
K	3	Mix_K03	562499722	562500010	562500024	187499894	DigFer	1874999650	0.1	6560699	182854	140703	0.769483
K	4	Mix_K04	562500233	562499992	562499961	187500104	DigFer	1875000290	0.1	6544313	184191	141473	0.768078
K	5	Mix_K05	562500096	562500189	562500153	187500038	DigFer	1875000476	0.1	6554764	179878	140965	0.78367
K	6	Mix_K06	562500172	562499953	562500084	187499997	DigFer	1875000206	0.1	6580586	184690	143783	0.77851
K	7	Mix_K07	562500283	562500152	562500011	187499991	DigFer	1875000437	0.1	6579106	181662	140831	0.775236
K	8	Mix_K08	562499835	562500068	562499906	187499968	DigFer	1874999777	0.1	6587705	187909	149666	0.796481
K	9	Mix_K09	562499878	562500075	562500136	187499989	DigFer	1875000078	0.1	6567498	186394	146905	0.788142
K	10	Mix_K10	562500020	562499985	562499931	187499905	DigFer	1874999841	0.1	6560335	184066	143436	0.779264
B	1	Mix_B01	624937142	624937698	624937653	187878	DigLan	1875000371	0.000100202	2950882	592	258	0.435811
B	2	Mix_B02	624937083	624937677	624937559	187596	DigLan	1874999915	0.000100051	2945278	1285	843	0.656031
B	3	Mix_B03	624937773	624937515	624937695	187562	DigLan	1875000545	0.000100033	2966841	296	154	0.52027
B	4	Mix_B04	624937654	624937422	624937362	187555	DigLan	1874999993	0.000100029	2952695	293	134	0.457338
B	5	Mix_B05	624937122	624937584	624937726	187495	DigLan	1874999927	9.99973e-05	2976630	685	397	0.579562
B	6	Mix_B06	624937455	624937584	624937529	187940	DigLan	1875000508	0.000100235	2933396	739	412	0.55751
B	7	Mix_B07	624937455	624937725	624937741	187690	DigLan	1875000611	0.000100101	2967701	743	426	0.573351
B	8	Mix_B08	624937307	624937745	624937612	187505	DigLan	1875000169	0.000100003	2978907	419	180	0.429594
B	9	Mix_B09	624937650	624937579	624937564	187792	DigLan	1875000585	0.000100156	2964885	1010	536	0.530693
B	10	Mix_B10	624937408	624937659	624937592	187851	DigLan	1875000510	0.000100187	2971475	690	414	0.6
C	1	Mix_C01	624843753	624843822	624843840	468934	DigLan	1875000349	0.000250098	2950254	1679	1269	0.755807
C	2	Mix_C02	624843925	624843921	624843871	469206	DigLan	1875000923	0.000250243	2953244	1044	656	0.628352
C	3	Mix_C03	624843765	624843772	624843824	469095	DigLan	1875000456	0.000250184	2955753	1328	882	0.664157
C	4	Mix_C04	624844009	624843942	624843747	468865	DigLan	1875000563	0.000250061	2963160	875	433	0.494857
C	5	Mix_C05	624843425	624843763	624843801	468712	DigLan	1874999701	0.00024998	2976504	1186	781	0.658516
C	6	Mix_C06	624843875	624843715	624844005	468649	DigLan	1875000244	0.000249946	2938582	931	456	0.489796
C	7	Mix_C07	624843816	624843712	624843885	468670	DigLan	1875000083	0.000249957	2965529	1253	666	0.531524
C	8	Mix_C08	624843400	624843914	624843740	468695	DigLan	1874999749	0.000249971	2959504	1002	606	0.60479
C	9	Mix_C09	624843860	624843734	624843886	469040	DigLan	1875000520	0.000250155	2974165	1228	891	0.72557
C	10	Mix_C10	624843764	624844028	624843772	469126	DigLan	1875000690	0.0002502	2964553	727	356	0.489684
D	1	Mix_D01	624687442	624687598	624687587	937785	DigLan	1875000412	0.000500152	2972465	1661	980	0.590006
D	2	Mix_D02	624687494	624687522	624687514	937520	DigLan	1875000050	0.000500011	2992108	2087	1557	0.746047
D	3	Mix_D03	624687504	624687582	624687511	937887	DigLan	1875000484	0.000500206	3001196	1738	1272	0.731876
D	4	Mix_D04	624687549	624687461	624687656	937759	DigLan	1875000425	0.000500138	2970065	1512	856	0.566138
D	5	Mix_D05	624687702	624687502	624687560	937944	DigLan	1875000708	0.000500237	2996050	1327	849	0.639789
D	6	Mix_D06	624687286	624687476	624687561	937601	DigLan	1874999924	0.000500054	3006653	1607	1062	0.660859
D	7	Mix_D07	624687664	624687702	624687481	937665	DigLan	1875000512	0.000500088	2987401	1429	879	0.615115
D	8	Mix_D08	624687600	624687463	624687501	937917	DigLan	1875000481	0.000500222	2970045	2303	1317	0.571863
D	9	Mix_D09	624687540	624687499	624687499	937927	DigLan	1875000465	0.000500228	2992036	1573	975	0.619835
D	10	Mix_D10	624687324	624687534	624687569	937791	DigLan	1875000218	0.000500155	2976105	1841	1221	0.663227
E	1	Mix_E01	624374698	624375070	624375146	1875466	DigLan	1875000380	0.00100025	3019441	3694	2281	0.617488
E	2	Mix_E02	624374947	624375044	624375183	1875004	DigLan	1875000178	0.001	3005313	2531	1748	0.690636
E	3	Mix_E03	624375209	624375194	624375155	1875475	DigLan	1875001033	0.00100025	3026313	2988	2154	0.720884
E	4	Mix_E04	624374834	624374920	624375089	1875091	DigLan	1874999934	0.00100005	3024783	3838	2416	0.629495
E	5	Mix_E05	624374761	624374890	624375146	1875194	DigLan	1874999991	0.0010001	3011437	3286	2068	0.629337
E	6	Mix_E06	624375280	624374960	624375069	1875438	DigLan	1875000747	0.00100023	3017342	3367	2434	0.722899
E	7	Mix_E07	624375345	624375173	624375021	1875098	DigLan	1875000637	0.00100005	2993771	3368	2263	0.671912
E	8	Mix_E08	624374697	624375057	624374980	1875334	DigLan	1875000068	0.00100018	3008002	4607	3444	0.747558
E	9	Mix_E09	624374909	624375227	624375146	1875103	DigLan	1875000385	0.00100005	3000080	3165	2182	0.689415
E	10	Mix_E10	624374954	624374922	624375079	1875295	DigLan	1875000250	0.00100016	3015805	3290	2612	0.793921
F	1	Mix_F01	623437467	623437584	623437667	4687741	DigLan	1875000459	0.00250013	3109185	8486	5850	0.689371
F	2	Mix_F02	623437675	623437765	623437465	4687481	DigLan	1875000386	0.00249999	3097473	9766	7143	0.731415
F	3	Mix_F03	623437618	623437595	623437482	4687792	DigLan	1875000487	0.00250016	3093673	8401	6165	0.733841
F	4	Mix_F04	623437656	623437477	623437543	4687676	DigLan	1875000352	0.00250009	3095357	7408	5595	0.755265
F	5	Mix_F05	623437307	623437647	623437337	4687898	DigLan	1875000189	0.00250021	3112879	7233	4721	0.652703
F	6	Mix_F06	623437420	623437430	623437507	4687447	DigLan	1874999804	0.00249997	3083849	7486	5823	0.777852
F	7	Mix_F07	623437429	623437488	623437466	4687856	DigLan	1875000239	0.00250019	3130061	8388	6397	0.762637
F	8	Mix_F08	623437448	623437602	623437689	4687439	DigLan	1875000178	0.00249997	3096821	8782	6361	0.724322
F	9	Mix_F09	623437281	623437624	623437470	4687560	DigLan	1874999935	0.00250003	3098763	7850	5986	0.762548
F	10	Mix_F10	623437161	623437651	623437663	4687480	DigLan	1874999955	0.00249999	3093271	9831	7614	0.774489
G	1	Mix_G01	621874512	621875237	621875185	9374845	DigLan	1874999779	0.00499992	3255827	16396	11656	0.710905
G	2	Mix_G02	621874981	621875274	621875003	9375355	DigLan	1875000613	0.00500019	3233700	14866	11034	0.742231
G	3	Mix_G03	621874858	621875127	621874938	9375448	DigLan	1875000371	0.00500024	3229488	14699	10338	0.703313
G	4	Mix_G04	621874953	621874914	621874984	9374994	DigLan	1874999845	0.005	3249839	17174	12859	0.748748
G	5	Mix_G05	621874817	621874847	621875056	9375317	DigLan	1875000037	0.00500017	3236553	17534	12696	0.724079
G	6	Mix_G06	621874933	621874919	621875061	9375296	DigLan	1875000209	0.00500016	3250578	16383	12399	0.756821
G	7	Mix_G07	621875008	621874988	621875007	9375057	DigLan	1875000060	0.00500003	3248208	14674	10399	0.708668
G	8	Mix_G08	621874912	621874951	621875131	9375125	DigLan	1875000119	0.00500007	3252803	15106	11380	0.753343
G	9	Mix_G09	621874927	621874906	621875021	9374993	DigLan	1874999847	0.005	3238257	16249	11801	0.72626
G	10	Mix_G10	621874712	621875165	621875170	9375109	DigLan	1875000156	0.00500006	3244317	15038	11102	0.738263
H	1	Mix_H01	618749861	618749915	618750191	18750293	DigLan	1875000260	0.0100002	3518926	31411	23055	0.733979
H	2	Mix_H02	618749931	618750161	618750012	18749972	DigLan	1875000076	0.00999998	3518432	32392	23193	0.71601
H	3	Mix_H03	618749821	618749863	618750000	18749915	DigLan	1874999599	0.00999996	3501345	30975	22009	0.710541
H	4	Mix_H04	618749941	618750031	618750167	18750087	DigLan	1875000226	0.01	3498340	29398	21887	0.744506
H	5	Mix_H05	618749927	618749955	618750246	18750140	DigLan	1875000268	0.0100001	3496508	31792	22737	0.71518
H	6	Mix_H06	618750129	618749961	618749852	18749921	DigLan	1874999863	0.00999996	3500444	29083	21323	0.733177
H	7	Mix_H07	618749600	618750010	618750127	18749912	DigLan	1874999649	0.00999995	3495871	30102	21135	0.702113
H	8	Mix_H08	618749881	618750252	618750148	18750526	DigLan	1875000807	0.0100003	3514443	30721	21597	0.703004
H	9	Mix_H09	618750268	618750046	618749948	18750261	DigLan	1875000523	0.0100001	3511484	31115	22209	0.713771
H	10	Mix_H10	618749707	618750025	618750041	18750381	DigLan	1875000154	0.0100002	3492729	30052	21547	0.716991
I	1	Mix_I01	609374846	609374909	609375124	46875302	DigLan	1875000181	0.0250002	4220734	79030	56847	0.719309
I	2	Mix_I02	609374722	609375081	609375117	46875160	DigLan	1875000080	0.0250001	4226277	73687	54674	0.741976
I	3	Mix_I03	609374864	609374821	609375064	46875130	DigLan	1874999879	0.0250001	4199046	81281	60639	0.746042
I	4	Mix_I04	609374814	609375018	609375038	46874917	DigLan	1874999787	0.025	4215068	81071	61305	0.756189
I	5	Mix_I05	609374849	609375150	609375130	46875383	DigLan	1875000512	0.0250002	4217379	77653	56811	0.731601
I	6	Mix_I06	609374819	609375159	609375266	46874999	DigLan	1875000243	0.025	4218515	75779	56810	0.74968
I	7	Mix_I07	609374952	609374994	609375105	46875003	DigLan	1875000054	0.025	4221022	79756	60134	0.753975
I	8	Mix_I08	609374935	609375067	609375013	46875053	DigLan	1875000068	0.025	4160974	75407	55820	0.74025
I	9	Mix_I09	609375025	609375177	609375032	46875257	DigLan	1875000491	0.0250001	4219976	76098	55218	0.725617
I	10	Mix_I10	609374992	609375012	609375292	46874993	DigLan	1875000289	0.025	4192753	77049	55808	0.724318
J	1	Mix_J01	593750084	593750218	593750013	93750056	DigLan	1875000371	0.05	5263875	149785	111742	0.746016
J	2	Mix_J02	593749818	593749945	593749992	93750007	DigLan	1874999762	0.05	5341128	153638	113283	0.737337
J	3	Mix_J03	593750046	593750156	593750059	93749903	DigLan	1875000164	0.0499999	5284336	150350	112996	0.751553
J	4	Mix_J04	593749761	593750028	593750024	93750165	DigLan	1874999978	0.0500001	5288719	144363	108166	0.749264
J	5	Mix_J05	593750016	593750227	593749923	93750256	DigLan	1875000422	0.0500001	5268819	153857	116392	0.756495
J	6	Mix_J06	593749851	593750157	593750034	93749783	DigLan	1874999825	0.0499999	5271497	152546	114060	0.747709
J	7	Mix_J07	593750162	593750255	593749942	93750051	DigLan	1875000410	0.05	5316978	154735	114505	0.740007
J	8	Mix_J08	593749835	593750086	593750038	93749972	DigLan	1874999931	0.05	5246781	146581	109424	0.746509
J	9	Mix_J09	593749728	593750244	593749994	93749928	DigLan	1874999894	0.05	5294169	153350	113994	0.743358
J	10	Mix_J10	593750068	593750050	593749977	93749666	DigLan	1874999761	0.0499998	5287080	148182	108298	0.730845
K	1	Mix_K01	562499851	562500045	562500226	187500265	DigLan	1875000387	0.1	7191765	288024	216941	0.753205
K	2	Mix_K02	562500191	562499745	562500073	187500073	DigLan	1875000082	0.1	7204477	287983	215569	0.748548
K	3	Mix_K03	562499722	562500010	562500024	187500091	DigLan	1874999847	0.1	7221000	283859	214170	0.754494
K	4	Mix_K04	562500233	562499992	562499961	187499663	DigLan	1874999849	0.0999998	7256900	293522	218111	0.743082
K	5	Mix_K05	562500096	562500189	562500153	187500089	DigLan	1875000527	0.1	7219988	292938	220648	0.753224
K	6	Mix_K06	562500172	562499953	562500084	187500158	DigLan	1875000367	0.1	7230407	291870	214553	0.735098
K	7	Mix_K07	562500283	562500152	562500011	187499662	DigLan	1875000108	0.0999998	7252330	288412	214675	0.744334
K	8	Mix_K08	562499835	562500068	562499906	187500057	DigLan	1874999866	0.1	7262827	294207	219065	0.744595
K	9	Mix_K09	562499878	562500075	562500136	187500345	DigLan	1875000434	0.1	7206698	289534	217562	0.751421
K	10	Mix_K10	562500020	562499985	562499931	187499991	DigLan	1874999927	0.1	7246896	286864	213578	0.744527

## Sheet: Table_S8
Spike_Species	Slope	Reciprocal_Slope	p_value	Adj_Rsquared
DigFer	0.0007635	1309.76	2.2e-16	0.9991
DigLan	0.00116	862.069	2e-16	0.9992

## Sheet: Table_S9
Mix_Set	Digitalis_Species	Proportion_Digitalis	Mean_Digitalis_Match	Match_Percent_Diff	Match_tval	Match_pval	Mean_Proportion_Match	Prop_Percent_Diff	Prop_tval	Prop_pval
A	Negative_Control	0	98.4	NA	NA	NA	0.347159	NA	NA	NA
B	DigFer	0.0001	248.6	1.52642	-3.94885	0.00132933	0.511427	0.473177	-2.52854	0.0283539
C	DigFer	0.00025	506	4.14228	-5.70084	0.000167998	0.577438	0.663322	-3.19034	0.00619287
D	DigFer	0.0005	825.6	7.39024	-12.3999	6.79952e-08	0.625337	0.801296	-4.14086	0.0013413
E	DigFer	0.001	1681.1	16.0843	-12.502	3.46577e-07	0.735082	1.11742	-5.87638	9.11434e-05
F	DigFer	0.0025	3638.5	35.9766	-18.0594	1.74076e-08	0.755616	1.17657	-6.53135	8.87052e-05
G	DigFer	0.005	7418.5	74.3913	-27.4961	4.54056e-10	0.758545	1.185	-6.59749	8.64482e-05
H	DigFer	0.01	14572.9	147.099	-42.3708	9.94924e-12	0.761671	1.19401	-6.64801	8.15413e-05
I	DigFer	0.025	36330.8	368.215	-78.4894	4.08697e-14	0.771168	1.22136	-6.84294	7.33106e-05
J	DigFer	0.05	72811.4	738.953	-168.268	4.12012e-17	0.775128	1.23277	-6.91047	6.86565e-05
K	DigFer	0.1	142878	1451.02	-135.414	3.25078e-16	0.779255	1.24466	-6.97633	6.36576e-05
B	DigLan	0.0001	375.4	2.81504	-3.94394	0.00250922	0.534016	0.538244	-2.82189	0.0159062
C	DigLan	0.00025	699.6	6.10976	-6.83939	4.66661e-05	0.604305	0.740714	-3.70789	0.00252831
D	DigLan	0.0005	1096.8	10.1463	-12.9215	1.15813e-07	0.640475	0.844902	-4.52082	0.000917583
E	DigLan	0.001	2360.2	22.9858	-15.8567	4.53741e-08	0.691354	0.99146	-5.34198	0.000276681
F	DigLan	0.0025	6165.5	61.6575	-23.8155	1.62705e-09	0.736444	1.12134	-6.16483	0.000118548
G	DigLan	0.005	11566.4	116.545	-40.7065	1.34417e-11	0.731263	1.10642	-6.17726	0.000150409
H	DigLan	0.01	22069.2	223.28	-96.1773	4.82472e-15	0.718927	1.07088	-5.99314	0.000196121
I	DigLan	0.025	57406.6	582.4	-75.7791	5.93739e-14	0.738896	1.1284	-6.31698	0.000132976
J	DigLan	0.05	112286	1140.12	-126.537	5.93463e-16	0.744909	1.14573	-6.42361	0.000120322
K	DigLan	0.1	216487	2199.07	-291.218	3.20894e-19	0.747253	1.15248	-6.46296	0.000115373

## Sheet: Table_S10
Subset	Replicate	Mix_ID	AloVer_Bases	LinUsi_Bases	PlaMaj_Bases	Digitalis_Bases	Spike_In	Total_Bases	Digitalis_Percent	Total_Bases_Covered	Pass_QC	DigFer_Sites	DigGra_Sites	DigLan_Sites	DigLut_Sites	DigPur_Sites	DigFer_Matches	DigGra_Matches	DigLan_Matches	DigLut_Matches	DigPur_Matches	Prop_DigFer_Match	Prop_DigGra_Match	Prop_DigLan_Match	Prop_DigLut_Match	Prop_DigPur_Match
B	1	Mix_B01	624937142	624937698	624937653	187512	DigFer	1875000005	0.000100006	2949346	NO	1	6	4	2	21	1	0	0	0	4	1	0	0	0	0.190476
B	2	Mix_B02	624937083	624937677	624937559	187700	DigFer	1875000019	0.000100107	2945986	NO	0	11	3	3	26	0	0	0	0	3	NA	0	0	0	0.115385
B	3	Mix_B03	624937773	624937515	624937695	187610	DigFer	1875000593	0.000100059	2968619	NO	0	2	2	2	9	0	0	0	0	0	NA	0	0	0	0
B	4	Mix_B04	624937654	624937422	624937362	187531	DigFer	1874999969	0.000100017	2951559	NO	2	5	3	2	13	0	0	0	0	1	0	0	0	0	0.0769231
B	5	Mix_B05	624937122	624937584	624937726	187635	DigFer	1875000067	0.000100072	2978778	NO	0	8	3	1	20	0	0	0	0	3	NA	0	0	0	0.15
B	6	Mix_B06	624937455	624937584	624937529	187492	DigFer	1875000060	9.99957e-05	2932560	NO	1	6	5	1	14	0	0	0	0	3	0	0	0	0	0.214286
B	7	Mix_B07	624937455	624937725	624937741	187815	DigFer	1875000736	0.000100168	2966899	NO	0	6	3	2	15	0	0	0	0	0	NA	0	0	0	0
B	8	Mix_B08	624937307	624937745	624937612	187693	DigFer	1875000357	0.000100103	2978407	NO	0	10	4	1	24	0	0	0	0	1	NA	0	0	0	0.0416667
B	9	Mix_B09	624937650	624937579	624937564	187785	DigFer	1875000578	0.000100152	2963356	NO	0	2	1	1	8	0	0	0	0	2	NA	0	0	0	0.25
B	10	Mix_B10	624937408	624937659	624937592	187820	DigFer	1875000479	0.000100171	2971906	NO	0	4	3	1	9	0	0	0	0	1	NA	0	0	0	0.111111
C	1	Mix_C01	624843753	624843822	624843840	468874	DigFer	1875000289	0.000250066	2951215	NO	4	6	6	1	29	1	0	0	0	0	0.25	0	0	0	0
C	2	Mix_C02	624843925	624843921	624843871	468876	DigFer	1875000593	0.000250067	2954491	NO	1	12	9	3	40	0	0	0	0	5	0	0	0	0	0.125
C	3	Mix_C03	624843765	624843772	624843824	468932	DigFer	1875000293	0.000250097	2956563	NO	0	9	3	2	17	0	0	0	0	1	NA	0	0	0	0.0588235
C	4	Mix_C04	624844009	624843942	624843747	468687	DigFer	1875000385	0.000249966	2966583	NO	1	6	8	2	25	0	0	0	0	1	0	0	0	0	0.04
C	5	Mix_C05	624843425	624843763	624843801	468925	DigFer	1874999914	0.000250093	2973616	NO	3	5	5	4	27	2	0	0	0	3	0.666667	0	0	0	0.111111
C	6	Mix_C06	624843875	624843715	624844005	468938	DigFer	1875000533	0.0002501	2939897	NO	0	15	8	2	54	0	0	0	0	4	NA	0	0	0	0.0740741
C	7	Mix_C07	624843816	624843712	624843885	468895	DigFer	1875000308	0.000250077	2964355	NO	0	11	5	3	41	0	0	0	0	3	NA	0	0	0	0.0731707
C	8	Mix_C08	624843400	624843914	624843740	468827	DigFer	1874999881	0.000250041	2960343	NO	2	23	4	2	45	2	0	0	0	4	1	0	0	0	0.0888889
C	9	Mix_C09	624843860	624843734	624843886	468767	DigFer	1875000247	0.000250009	2972396	NO	0	9	10	1	37	0	0	0	0	0	NA	0	0	0	0
C	10	Mix_C10	624843764	624844028	624843772	468971	DigFer	1875000535	0.000250118	2964514	NO	0	13	2	3	14	0	0	0	0	0	NA	0	0	0	0
D	1	Mix_D01	624687442	624687598	624687587	937730	DigFer	1875000357	0.000500123	2972386	NO	1	16	11	4	38	0	0	0	0	3	0	0	0	0	0.0789474
D	2	Mix_D02	624687494	624687522	624687514	937479	DigFer	1875000009	0.000499989	2987845	NO	1	11	4	1	64	1	0	0	0	2	1	0	0	0	0.03125
D	3	Mix_D03	624687504	624687582	624687511	937503	DigFer	1875000100	0.000500002	3005813	NO	5	13	12	7	52	4	0	0	0	1	0.8	0	0	0	0.0192308
D	4	Mix_D04	624687549	624687461	624687656	937600	DigFer	1875000266	0.000500053	2966815	NO	0	16	3	2	33	0	0	0	0	0	NA	0	0	0	0
D	5	Mix_D05	624687702	624687502	624687560	937835	DigFer	1875000599	0.000500179	2997854	NO	0	14	7	4	46	0	0	0	0	1	NA	0	0	0	0.0217391
D	6	Mix_D06	624687286	624687476	624687561	937567	DigFer	1874999890	0.000500036	3010274	NO	0	19	23	4	60	0	0	0	0	1	NA	0	0	0	0.0166667
D	7	Mix_D07	624687664	624687702	624687481	937734	DigFer	1875000581	0.000500125	2986481	NO	0	21	12	4	51	0	0	0	0	4	NA	0	0	0	0.0784314
D	8	Mix_D08	624687600	624687463	624687501	937849	DigFer	1875000413	0.000500186	2969995	NO	0	13	13	3	42	0	0	0	0	2	NA	0	0	0	0.047619
D	9	Mix_D09	624687540	624687499	624687499	937448	DigFer	1874999986	0.000499972	2995097	NO	0	11	8	5	24	0	0	0	0	1	NA	0	0	0	0.0416667
D	10	Mix_D10	624687324	624687534	624687569	937748	DigFer	1875000175	0.000500132	2973639	NO	1	24	15	4	53	0	0	0	0	0	0	0	0	0	0
E	1	Mix_E01	624374698	624375070	624375146	1875049	DigFer	1874999963	0.00100003	3014925	NO	4	34	20	9	63	4	0	0	0	2	1	0	0	0	0.031746
E	2	Mix_E02	624374947	624375044	624375183	1875293	DigFer	1875000467	0.00100016	3000512	NO	4	29	13	4	69	3	0	0	0	5	0.75	0	0	0	0.0724638
E	3	Mix_E03	624375209	624375194	624375155	1875128	DigFer	1875000686	0.00100007	3027243	NO	2	11	12	4	70	0	0	0	0	2	0	0	0	0	0.0285714
E	4	Mix_E04	624374834	624374920	624375089	1875059	DigFer	1874999902	0.00100003	3022385	YES	9	25	18	9	107	7	0	1	0	0	0.777778	0	0.0555556	0	0
E	5	Mix_E05	624374761	624374890	624375146	1875136	DigFer	1874999933	0.00100007	3006340	NO	10	31	20	7	97	4	0	0	3	3	0.4	0	0	0.428571	0.0309278
E	6	Mix_E06	624375280	624374960	624375069	1875307	DigFer	1875000616	0.00100016	3008372	NO	2	23	9	7	83	1	0	0	0	0	0.5	0	0	0	0
E	7	Mix_E07	624375345	624375173	624375021	1875120	DigFer	1875000659	0.00100006	2995691	NO	6	27	24	6	54	0	0	0	0	2	0	0	0	0	0.037037
E	8	Mix_E08	624374697	624375057	624374980	1875094	DigFer	1874999828	0.00100005	3003957	NO	5	18	14	5	68	4	0	0	0	1	0.8	0	0	0	0.0147059
E	9	Mix_E09	624374909	624375227	624375146	1875367	DigFer	1875000649	0.0010002	3006426	NO	6	27	16	6	109	3	0	0	0	0	0.5	0	0	0	0
E	10	Mix_E10	624374954	624374922	624375079	1875382	DigFer	1875000337	0.0010002	3001017	NO	10	33	26	8	95	4	0	0	0	0	0.4	0	0	0	0
F	1	Mix_F01	623437467	623437584	623437667	4687537	DigFer	1875000255	0.00250002	3109791	YES	7	45	20	11	145	5	1	0	0	3	0.714286	0.0222222	0	0	0.0206897
F	2	Mix_F02	623437675	623437765	623437465	4687571	DigFer	1875000476	0.00250004	3089935	YES	12	54	37	19	207	5	0	0	0	2	0.416667	0	0	0	0.00966184
F	3	Mix_F03	623437618	623437595	623437482	4687570	DigFer	1875000265	0.00250004	3080270	NO	4	43	35	18	201	2	0	0	0	1	0.5	0	0	0	0.00497512
F	4	Mix_F04	623437656	623437477	623437543	4687597	DigFer	1875000273	0.00250005	3097441	NO	10	47	23	12	165	1	0	0	0	1	0.1	0	0	0	0.00606061
F	5	Mix_F05	623437307	623437647	623437337	4687590	DigFer	1874999881	0.00250005	3115051	NO	4	61	25	19	199	1	0	0	0	1	0.25	0	0	0	0.00502513
F	6	Mix_F06	623437420	623437430	623437507	4687556	DigFer	1874999913	0.00250003	3062783	NO	9	41	27	14	148	2	1	0	1	1	0.222222	0.0243902	0	0.0714286	0.00675676
F	7	Mix_F07	623437429	623437488	623437466	4687684	DigFer	1875000067	0.0025001	3109050	YES	6	45	35	9	132	6	0	0	0	0	1	0	0	0	0
F	8	Mix_F08	623437448	623437602	623437689	4687565	DigFer	1875000304	0.00250003	3094189	NO	4	49	33	19	171	4	0	1	0	5	1	0	0.030303	0	0.0292398
F	9	Mix_F09	623437281	623437624	623437470	4687559	DigFer	1874999934	0.00250003	3091188	NO	8	50	28	18	174	2	0	0	0	2	0.25	0	0	0	0.0114943
F	10	Mix_F10	623437161	623437651	623437663	4687588	DigFer	1875000063	0.00250005	3084824	NO	11	59	38	21	236	4	0	4	0	1	0.363636	0	0.105263	0	0.00423729
G	1	Mix_G01	621874512	621875237	621875185	9375258	DigFer	1875000192	0.00500014	3218408	YES	11	91	62	31	358	5	0	1	0	2	0.454545	0	0.016129	0	0.00558659
G	2	Mix_G02	621874981	621875274	621875003	9375020	DigFer	1875000278	0.00500001	3202140	YES	15	105	35	23	309	11	0	0	0	0	0.733333	0	0	0	0
G	3	Mix_G03	621874858	621875127	621874938	9375090	DigFer	1875000013	0.00500005	3213028	YES	29	130	86	22	413	11	0	0	0	2	0.37931	0	0	0	0.00484262
G	4	Mix_G04	621874953	621874914	621874984	9375268	DigFer	1875000119	0.00500014	3221920	YES	19	101	58	27	332	10	0	2	0	2	0.526316	0	0.0344828	0	0.0060241
G	5	Mix_G05	621874817	621874847	621875056	9375169	DigFer	1874999889	0.00500009	3223672	YES	15	111	56	38	391	7	0	1	1	7	0.466667	0	0.0178571	0.0263158	0.0179028
G	6	Mix_G06	621874933	621874919	621875061	9375302	DigFer	1875000215	0.00500016	3237785	YES	18	122	55	32	405	9	2	3	0	5	0.5	0.0163934	0.0545455	0	0.0123457
G	7	Mix_G07	621875008	621874988	621875007	9375069	DigFer	1875000072	0.00500004	3214116	YES	21	94	51	30	351	8	1	0	0	0	0.380952	0.0106383	0	0	0
G	8	Mix_G08	621874912	621874951	621875131	9375088	DigFer	1875000082	0.00500005	3217884	YES	20	103	68	29	376	11	0	0	0	0	0.55	0	0	0	0
G	9	Mix_G09	621874927	621874906	621875021	9375168	DigFer	1875000022	0.00500009	3206345	YES	14	109	58	39	350	7	0	0	0	1	0.5	0	0	0	0.00285714
G	10	Mix_G10	621874712	621875165	621875170	9375006	DigFer	1875000053	0.005	3224303	NO	8	82	53	30	361	4	0	0	3	3	0.5	0	0	0.1	0.00831025
H	1	Mix_H01	618749861	618749915	618750191	18750117	DigFer	1875000084	0.0100001	3453771	YES	41	208	132	64	725	21	0	0	0	5	0.512195	0	0	0	0.00689655
H	2	Mix_H02	618749931	618750161	618750012	18750081	DigFer	1875000185	0.01	3457001	YES	48	244	139	85	772	23	0	0	0	2	0.479167	0	0	0	0.00259067
H	3	Mix_H03	618749821	618749863	618750000	18750009	DigFer	1874999693	0.01	3455771	YES	43	207	108	54	612	27	0	0	0	3	0.627907	0	0	0	0.00490196
H	4	Mix_H04	618749941	618750031	618750167	18750029	DigFer	1875000168	0.01	3454463	YES	48	244	120	85	742	26	0	0	3	1	0.541667	0	0	0.0352941	0.00134771
H	5	Mix_H05	618749927	618749955	618750246	18750070	DigFer	1875000198	0.01	3441144	YES	26	174	106	80	712	17	0	2	3	9	0.653846	0	0.0188679	0.0375	0.0126404
H	6	Mix_H06	618750129	618749961	618749852	18750209	DigFer	1875000151	0.0100001	3448662	YES	35	203	129	61	671	22	0	1	1	6	0.628571	0	0.00775194	0.0163934	0.00894188
H	7	Mix_H07	618749600	618750010	618750127	18750139	DigFer	1874999876	0.0100001	3456345	YES	32	226	80	55	808	17	2	0	1	4	0.53125	0.00884956	0	0.0181818	0.0049505
H	8	Mix_H08	618749881	618750252	618750148	18750132	DigFer	1875000413	0.0100001	3446217	YES	35	177	112	45	694	18	0	0	0	5	0.514286	0	0	0	0.00720461
H	9	Mix_H09	618750268	618750046	618749948	18749987	DigFer	1875000249	0.00999999	3470878	YES	50	194	133	72	690	21	0	1	0	3	0.42	0	0.0075188	0	0.00434783
H	10	Mix_H10	618749707	618750025	618750041	18749898	DigFer	1874999671	0.00999995	3434637	YES	36	170	127	63	682	8	1	1	3	3	0.222222	0.00588235	0.00787402	0.047619	0.00439883
I	1	Mix_I01	609374846	609374909	609375124	46874972	DigFer	1874999851	0.025	4053703	YES	93	510	274	173	1765	51	5	1	1	6	0.548387	0.00980392	0.00364964	0.00578035	0.00339943
I	2	Mix_I02	609374722	609375081	609375117	46875140	DigFer	1875000060	0.0250001	4056907	YES	114	518	290	140	1663	51	2	7	1	4	0.447368	0.003861	0.0241379	0.00714286	0.00240529
I	3	Mix_I03	609374864	609374821	609375064	46875121	DigFer	1874999870	0.0250001	4060451	YES	106	523	321	131	1780	47	0	1	1	7	0.443396	0	0.00311526	0.00763359	0.00393258
I	4	Mix_I04	609374814	609375018	609375038	46875067	DigFer	1874999937	0.025	4054751	YES	101	446	240	110	1653	48	2	0	0	4	0.475248	0.0044843	0	0	0.00241984
I	5	Mix_I05	609374849	609375150	609375130	46875157	DigFer	1875000286	0.0250001	4066614	YES	92	579	277	150	1785	49	5	2	0	4	0.532609	0.00863558	0.00722022	0	0.0022409
I	6	Mix_I06	609374819	609375159	609375266	46875080	DigFer	1875000324	0.025	4070045	YES	90	497	310	136	1769	52	0	1	4	9	0.577778	0	0.00322581	0.0294118	0.00508762
I	7	Mix_I07	609374952	609374994	609375105	46875059	DigFer	1875000110	0.025	4041387	YES	80	508	251	156	1619	41	4	0	1	2	0.5125	0.00787402	0	0.00641026	0.00123533
I	8	Mix_I08	609374935	609375067	609375013	46874965	DigFer	1874999980	0.025	4056513	YES	86	543	241	185	1773	50	2	0	1	6	0.581395	0.00368324	0	0.00540541	0.00338409
I	9	Mix_I09	609375025	609375177	609375032	46875097	DigFer	1875000331	0.025	4053665	YES	73	533	273	124	1748	42	2	1	0	8	0.575342	0.00375235	0.003663	0	0.00457666
I	10	Mix_I10	609374992	609375012	609375292	46875031	DigFer	1875000327	0.025	4041857	YES	99	482	321	127	1807	48	1	5	0	7	0.484848	0.00207469	0.0155763	0	0.00387382
J	1	Mix_J01	593750084	593750218	593750013	93749883	DigFer	1875000198	0.0499999	4966225	YES	192	1101	605	321	3443	105	11	7	4	6	0.546875	0.00999092	0.0115702	0.0124611	0.00174267
J	2	Mix_J02	593749818	593749945	593749992	93750075	DigFer	1874999830	0.05	4985790	YES	186	997	593	314	3393	75	5	3	2	5	0.403226	0.00501505	0.00505902	0.00636943	0.00147362
J	3	Mix_J03	593750046	593750156	593750059	93750045	DigFer	1875000306	0.05	4945043	YES	181	972	525	254	3407	87	5	0	3	6	0.480663	0.00514403	0	0.011811	0.00176108
J	4	Mix_J04	593749761	593750028	593750024	93750147	DigFer	1874999960	0.0500001	4965757	YES	200	1009	562	298	3366	100	5	4	3	8	0.5	0.0049554	0.00711744	0.0100671	0.00237671
J	5	Mix_J05	593750016	593750227	593749923	93750106	DigFer	1875000272	0.05	4947440	YES	190	956	564	288	3494	91	4	1	1	7	0.478947	0.0041841	0.00177305	0.00347222	0.00200343
J	6	Mix_J06	593749851	593750157	593750034	93749935	DigFer	1874999977	0.05	4937011	YES	175	1047	568	323	3490	89	7	6	6	7	0.508571	0.00668577	0.0105634	0.0185759	0.00200573
J	7	Mix_J07	593750162	593750255	593749942	93749937	DigFer	1875000296	0.05	4958568	YES	224	1060	590	283	3525	118	2	5	1	4	0.526786	0.00188679	0.00847458	0.00353357	0.00113475
J	8	Mix_J08	593749835	593750086	593750038	93749984	DigFer	1874999943	0.05	4946806	YES	175	1157	559	293	3505	100	6	9	2	10	0.571429	0.00518583	0.0161002	0.00682594	0.00285307
J	9	Mix_J09	593749728	593750244	593749994	93750009	DigFer	1874999975	0.05	4953030	YES	174	1077	547	291	3444	94	1	4	3	14	0.54023	0.000928505	0.00731261	0.0103093	0.00406504
J	10	Mix_J10	593750068	593750050	593749977	93750040	DigFer	1875000135	0.05	4952845	YES	194	969	550	296	3590	92	2	3	5	10	0.474227	0.00206398	0.00545455	0.0168919	0.00278552
K	1	Mix_K01	562499851	562500045	562500226	187500125	DigFer	1875000247	0.1	6528455	YES	407	2043	1097	565	6498	185	9	5	5	19	0.454545	0.00440529	0.00455789	0.00884956	0.00292398
K	2	Mix_K02	562500191	562499745	562500073	187500086	DigFer	1875000095	0.1	6557885	YES	382	1995	1095	604	6766	191	7	7	3	22	0.5	0.00350877	0.00639269	0.00496689	0.00325155
K	3	Mix_K03	562499722	562500010	562500024	187499894	DigFer	1874999650	0.1	6560699	YES	359	1913	1073	589	6680	187	9	3	6	21	0.520891	0.00470465	0.0027959	0.0101868	0.00314371
K	4	Mix_K04	562500233	562499992	562499961	187500104	DigFer	1875000290	0.1	6544313	YES	352	1911	1086	605	6718	196	0	2	3	17	0.556818	0	0.00184162	0.00495868	0.00253052
K	5	Mix_K05	562500096	562500189	562500153	187500038	DigFer	1875000476	0.1	6554764	YES	360	1896	1090	563	6696	192	7	2	10	14	0.533333	0.00369198	0.00183486	0.017762	0.0020908
K	6	Mix_K06	562500172	562499953	562500084	187499997	DigFer	1875000206	0.1	6580586	YES	382	2016	1064	603	6722	196	8	2	9	16	0.513089	0.00396825	0.0018797	0.0149254	0.00238024
K	7	Mix_K07	562500283	562500152	562500011	187499991	DigFer	1875000437	0.1	6579106	YES	373	2063	1084	559	6891	179	3	6	4	21	0.479893	0.00145419	0.00553506	0.00715564	0.00304745
K	8	Mix_K08	562499835	562500068	562499906	187499968	DigFer	1874999777	0.1	6587705	YES	379	2018	1123	514	6812	206	5	6	6	25	0.543536	0.0024777	0.00534283	0.0116732	0.00366999
K	9	Mix_K09	562499878	562500075	562500136	187499989	DigFer	1875000078	0.1	6567498	YES	354	2084	1121	550	6839	180	2	9	7	16	0.508475	0.000959693	0.00802855	0.0127273	0.00233952
K	10	Mix_K10	562500020	562499985	562499931	187499905	DigFer	1874999841	0.1	6560335	YES	366	1924	1135	607	6838	163	7	6	6	24	0.445355	0.00363825	0.00528634	0.00988468	0.0035098
B	1	Mix_B01	624937142	624937698	624937653	187878	DigLan	1875000371	0.000100202	2950882	NO	0	7	5	2	22	0	0	2	0	4	#DIV/0!	0	0.4	0	0.181818
B	2	Mix_B02	624937083	624937677	624937559	187596	DigLan	1874999915	0.000100051	2945278	NO	3	14	7	4	47	0	0	4	0	3	0	0	0.571429	0	0.0638298
B	3	Mix_B03	624937773	624937515	624937695	187562	DigLan	1875000545	0.000100033	2966841	NO	0	4	4	3	9	0	0	2	0	0	#DIV/0!	0	0.5	0	0
B	4	Mix_B04	624937654	624937422	624937362	187555	DigLan	1874999993	0.000100029	2952695	NO	1	3	3	1	9	0	0	0	0	1	0	0	0	0	0.111111
B	5	Mix_B05	624937122	624937584	624937726	187495	DigLan	1874999927	9.99973e-05	2976630	NO	0	3	3	2	18	0	0	0	0	3	#DIV/0!	0	0	0	0.166667
B	6	Mix_B06	624937455	624937584	624937529	187940	DigLan	1875000508	0.000100235	2933396	NO	2	19	6	3	22	0	0	1	0	3	0	0	0.166667	0	0.136364
B	7	Mix_B07	624937455	624937725	624937741	187690	DigLan	1875000611	0.000100101	2967701	NO	1	12	4	2	24	0	0	1	0	0	0	0	0.25	0	0
B	8	Mix_B08	624937307	624937745	624937612	187505	DigLan	1875000169	0.000100003	2978907	NO	0	4	4	1	15	0	0	0	0	1	#DIV/0!	0	0	0	0.0666667
B	9	Mix_B09	624937650	624937579	624937564	187792	DigLan	1875000585	0.000100156	2964885	NO	2	11	6	3	30	0	0	3	0	2	0	0	0.5	0	0.0666667
B	10	Mix_B10	624937408	624937659	624937592	187851	DigLan	1875000510	0.000100187	2971475	NO	0	5	5	9	21	0	0	0	0	1	#DIV/0!	0	0	0	0.047619
C	1	Mix_C01	624843753	624843822	624843840	468934	DigLan	1875000349	0.000250098	2950254	NO	4	25	16	8	79	0	0	6	0	1	0	0	0.375	0	0.0126582
C	2	Mix_C02	624843925	624843921	624843871	469206	DigLan	1875000923	0.000250243	2953244	NO	1	13	10	4	49	0	0	1	0	4	0	0	0.1	0	0.0816327
C	3	Mix_C03	624843765	624843772	624843824	469095	DigLan	1875000456	0.000250184	2955753	NO	2	21	11	5	52	0	0	5	0	1	0	0	0.454545	0	0.0192308
C	4	Mix_C04	624844009	624843942	624843747	468865	DigLan	1875000563	0.000250061	2963160	NO	2	10	8	3	32	0	0	1	0	1	0	0	0.125	0	0.03125
C	5	Mix_C05	624843425	624843763	624843801	468712	DigLan	1874999701	0.00024998	2976504	NO	2	6	10	3	27	0	0	4	0	4	0	0	0.4	0	0.148148
C	6	Mix_C06	624843875	624843715	624844005	468649	DigLan	1875000244	0.000249946	2938582	NO	0	11	6	2	40	0	0	0	0	4	#DIV/0!	0	0	0	0.1
C	7	Mix_C07	624843816	624843712	624843885	468670	DigLan	1875000083	0.000249957	2965529	NO	1	9	13	2	41	0	0	3	0	3	0	0	0.230769	0	0.0731707
C	8	Mix_C08	624843400	624843914	624843740	468695	DigLan	1874999749	0.000249971	2959504	NO	2	14	2	3	30	0	0	1	0	4	0	0	0.5	0	0.133333
C	9	Mix_C09	624843860	624843734	624843886	469040	DigLan	1875000520	0.000250155	2974165	NO	3	13	9	2	42	0	0	3	0	0	0	0	0.333333	0	0
C	10	Mix_C10	624843764	624844028	624843772	469126	DigLan	1875000690	0.0002502	2964553	NO	2	11	4	2	21	0	0	1	0	0	0	0	0.25	0	0
D	1	Mix_D01	624687442	624687598	624687587	937785	DigLan	1875000412	0.000500152	2972465	NO	1	11	9	5	57	0	0	3	0	3	0	0	0.333333	0	0.0526316
D	2	Mix_D02	624687494	624687522	624687514	937520	DigLan	1875000050	0.000500011	2992108	NO	7	26	9	14	77	0	0	3	0	2	0	0	0.333333	0	0.025974
D	3	Mix_D03	624687504	624687582	624687511	937887	DigLan	1875000484	0.000500206	3001196	NO	4	27	10	4	66	0	0	4	0	1	0	0	0.4	0	0.0151515
D	4	Mix_D04	624687549	624687461	624687656	937759	DigLan	1875000425	0.000500138	2970065	NO	1	34	7	5	55	0	0	1	0	0	0	0	0.142857	0	0
D	5	Mix_D05	624687702	624687502	624687560	937944	DigLan	1875000708	0.000500237	2996050	NO	2	9	10	4	45	0	0	2	0	1	0	0	0.2	0	0.0222222
D	6	Mix_D06	624687286	624687476	624687561	937601	DigLan	1874999924	0.000500054	3006653	NO	4	16	18	12	49	0	0	6	0	1	0	0	0.333333	0	0.0204082
D	7	Mix_D07	624687664	624687702	624687481	937665	DigLan	1875000512	0.000500088	2987401	NO	2	15	15	4	67	0	0	1	0	4	0	0	0.0666667	0	0.0597015
D	8	Mix_D08	624687600	624687463	624687501	937917	DigLan	1875000481	0.000500222	2970045	NO	6	27	8	4	68	0	0	1	0	3	0	0	0.125	0	0.0441176
D	9	Mix_D09	624687540	624687499	624687499	937927	DigLan	1875000465	0.000500228	2992036	NO	2	13	7	2	48	0	0	3	0	2	0	0	0.428571	0	0.0416667
D	10	Mix_D10	624687324	624687534	624687569	937791	DigLan	1875000218	0.000500155	2976105	YES	12	24	12	7	65	0	0	6	0	1	0	0	0.5	0	0.0153846
E	1	Mix_E01	624374698	624375070	624375146	1875466	DigLan	1875000380	0.00100025	3019441	YES	10	45	17	12	158	0	0	8	0	4	0	0	0.470588	0	0.0253165
E	2	Mix_E02	624374947	624375044	624375183	1875004	DigLan	1875000178	0.001	3005313	NO	6	30	14	11	98	0	0	3	0	5	0	0	0.214286	0	0.0510204
E	3	Mix_E03	624375209	624375194	624375155	1875475	DigLan	1875001033	0.00100025	3026313	YES	7	26	14	5	101	0	0	8	0	2	0	0	0.571429	0	0.019802
E	4	Mix_E04	624374834	624374920	624375089	1875091	DigLan	1874999934	0.00100005	3024783	NO	3	46	35	14	130	0	0	22	0	0	0	0	0.628571	0	0
E	5	Mix_E05	624374761	624374890	624375146	1875194	DigLan	1874999991	0.0010001	3011437	YES	8	50	28	18	139	1	0	8	0	3	0.125	0	0.285714	0	0.0215827
E	6	Mix_E06	624375280	624374960	624375069	1875438	DigLan	1875000747	0.00100023	3017342	NO	2	47	11	11	99	0	0	4	0	0	0	0	0.363636	0	0
E	7	Mix_E07	624375345	624375173	624375021	1875098	DigLan	1875000637	0.00100005	2993771	YES	7	39	17	14	133	0	0	8	0	4	0	0	0.470588	0	0.0300752
E	8	Mix_E08	624374697	624375057	624374980	1875334	DigLan	1875000068	0.00100018	3008002	YES	11	56	19	14	155	0	0	11	0	2	0	0	0.578947	0	0.0129032
E	9	Mix_E09	624374909	624375227	624375146	1875103	DigLan	1875000385	0.00100005	3000080	YES	9	42	26	21	111	0	1	10	0	0	0	0.0238095	0.384615	0	0
E	10	Mix_E10	624374954	624374922	624375079	1875295	DigLan	1875000250	0.00100016	3015805	NO	4	42	19	8	82	0	0	7	0	0	0	0	0.368421	0	0
F	1	Mix_F01	623437467	623437584	623437667	4687741	DigLan	1875000459	0.00250013	3109185	YES	17	102	44	18	284	0	1	21	0	3	0	0.00980392	0.477273	0	0.0105634
F	2	Mix_F02	623437675	623437765	623437465	4687481	DigLan	1875000386	0.00249999	3097473	YES	15	118	54	31	375	0	0	23	0	2	0	0	0.425926	0	0.00533333
F	3	Mix_F03	623437618	623437595	623437482	4687792	DigLan	1875000487	0.00250016	3093673	YES	16	68	53	26	305	0	0	25	0	1	0	0	0.471698	0	0.00327869
F	4	Mix_F04	623437656	623437477	623437543	4687676	DigLan	1875000352	0.00250009	3095357	YES	18	70	45	20	264	0	0	26	0	1	0	0	0.577778	0	0.00378788
F	5	Mix_F05	623437307	623437647	623437337	4687898	DigLan	1875000189	0.00250021	3112879	YES	18	86	36	13	235	2	0	13	0	2	0.111111	0	0.361111	0	0.00851064
F	6	Mix_F06	623437420	623437430	623437507	4687447	DigLan	1874999804	0.00249997	3083849	YES	12	105	26	29	238	0	0	14	0	0	0	0	0.538462	0	0
F	7	Mix_F07	623437429	623437488	623437466	4687856	DigLan	1875000239	0.00250019	3130061	YES	23	82	43	40	322	0	1	26	0	4	0	0.0121951	0.604651	0	0.0124224
F	8	Mix_F08	623437448	623437602	623437689	4687439	DigLan	1875000178	0.00249997	3096821	YES	5	103	48	20	345	0	0	25	0	7	0	0	0.520833	0	0.0202899
F	9	Mix_F09	623437281	623437624	623437470	4687560	DigLan	1874999935	0.00250003	3098763	YES	19	74	29	25	255	0	0	15	0	2	0	0	0.517241	0	0.00784314
F	10	Mix_F10	623437161	623437651	623437663	4687480	DigLan	1874999955	0.00249999	3093271	YES	22	90	73	28	361	0	0	31	0	6	0	0	0.424658	0	0.0166205
G	1	Mix_G01	621874512	621875237	621875185	9374845	DigLan	1874999779	0.00499992	3255827	YES	34	176	125	58	604	0	0	64	4	5	0	0	0.512	0.0689655	0.00827815
G	2	Mix_G02	621874981	621875274	621875003	9375355	DigLan	1875000613	0.00500019	3233700	YES	32	186	75	55	564	0	0	37	0	2	0	0	0.493333	0	0.0035461
G	3	Mix_G03	621874858	621875127	621874938	9375448	DigLan	1875000371	0.00500024	3229488	YES	30	142	88	38	509	2	3	41	0	3	0.0666667	0.0211268	0.465909	0	0.00589391
G	4	Mix_G04	621874953	621874914	621874984	9374994	DigLan	1874999845	0.005	3249839	YES	33	178	97	61	572	0	1	41	0	4	0	0.00561798	0.42268	0	0.00699301
G	5	Mix_G05	621874817	621874847	621875056	9375317	DigLan	1875000037	0.00500017	3236553	YES	25	169	124	42	683	0	1	57	0	6	0	0.00591716	0.459677	0	0.00878477
G	6	Mix_G06	621874933	621874919	621875061	9375296	DigLan	1875000209	0.00500016	3250578	YES	30	173	95	52	551	0	1	50	0	7	0	0.00578035	0.526316	0	0.0127042
G	7	Mix_G07	621875008	621874988	621875007	9375057	DigLan	1875000060	0.00500003	3248208	YES	30	110	105	30	503	1	0	44	0	2	0.0333333	0	0.419048	0	0.00397614
G	8	Mix_G08	621874912	621874951	621875131	9375125	DigLan	1875000119	0.00500007	3252803	YES	24	169	108	49	548	0	0	60	0	2	0	0	0.555556	0	0.00364964
G	9	Mix_G09	621874927	621874906	621875021	9374993	DigLan	1874999847	0.005	3238257	YES	27	203	79	51	611	0	0	39	0	2	0	0	0.493671	0	0.00327332
G	10	Mix_G10	621874712	621875165	621875170	9375109	DigLan	1875000156	0.00500006	3244317	YES	26	181	86	58	625	0	0	41	0	3	0	0	0.476744	0	0.0048
H	1	Mix_H01	618749861	618749915	618750191	18750293	DigLan	1875000260	0.0100002	3518926	YES	38	331	184	93	1084	0	1	95	0	5	0	0.00302115	0.516304	0	0.00461255
H	2	Mix_H02	618749931	618750161	618750012	18749972	DigLan	1875000076	0.00999998	3518432	YES	55	356	169	96	1137	0	1	78	1	6	0	0.00280899	0.461538	0.0104167	0.00527704
H	3	Mix_H03	618749821	618749863	618750000	18749915	DigLan	1874999599	0.00999996	3501345	YES	61	313	179	86	1051	0	0	69	0	7	0	0	0.385475	0	0.00666032
H	4	Mix_H04	618749941	618750031	618750167	18750087	DigLan	1875000226	0.01	3498340	YES	48	271	160	93	1101	0	1	65	0	5	0	0.00369004	0.40625	0	0.00454133
H	5	Mix_H05	618749927	618749955	618750246	18750140	DigLan	1875000268	0.0100001	3496508	YES	69	347	169	113	1210	3	4	76	0	10	0.0434783	0.0115274	0.449704	0	0.00826446
H	6	Mix_H06	618750129	618749961	618749852	18749921	DigLan	1874999863	0.00999996	3500444	YES	46	374	213	91	1061	0	1	71	0	5	0	0.0026738	0.333333	0	0.00471254
H	7	Mix_H07	618749600	618750010	618750127	18749912	DigLan	1874999649	0.00999995	3495871	YES	49	434	169	103	1080	0	0	77	0	4	0	0	0.455621	0	0.0037037
H	8	Mix_H08	618749881	618750252	618750148	18750526	DigLan	1875000807	0.0100003	3514443	YES	57	366	199	93	1138	0	2	102	0	5	0	0.00546448	0.512563	0	0.00439367
H	9	Mix_H09	618750268	618750046	618749948	18750261	DigLan	1875000523	0.0100001	3511484	YES	62	329	180	116	1245	2	3	91	0	3	0.0322581	0.00911854	0.505556	0	0.00240964
H	10	Mix_H10	618749707	618750025	618750041	18750381	DigLan	1875000154	0.0100002	3492729	YES	82	353	205	111	1141	0	4	90	0	5	0	0.0113314	0.439024	0	0.00438212
I	1	Mix_I01	609374846	609374909	609375124	46875302	DigLan	1875000181	0.0250002	4220734	YES	139	824	433	225	2778	2	4	194	3	8	0.0143885	0.00485437	0.448037	0.0133333	0.00287977
I	2	Mix_I02	609374722	609375081	609375117	46875160	DigLan	1875000080	0.0250001	4226277	YES	148	844	396	272	2561	3	6	190	1	15	0.0202703	0.007109	0.479798	0.00367647	0.00585709
I	3	Mix_I03	609374864	609374821	609375064	46875130	DigLan	1874999879	0.0250001	4199046	YES	155	919	431	232	2873	1	4	198	6	11	0.00645161	0.00435256	0.459397	0.0258621	0.00382875
I	4	Mix_I04	609374814	609375018	609375038	46874917	DigLan	1874999787	0.025	4215068	YES	143	943	424	264	2833	3	7	207	0	10	0.020979	0.00742312	0.488208	0	0.00352983
I	5	Mix_I05	609374849	609375150	609375130	46875383	DigLan	1875000512	0.0250002	4217379	YES	171	908	402	288	2797	4	4	197	0	7	0.0233918	0.00440529	0.49005	0	0.00250268
I	6	Mix_I06	609374819	609375159	609375266	46874999	DigLan	1875000243	0.025	4218515	YES	136	760	396	226	2702	1	5	203	1	7	0.00735294	0.00657895	0.512626	0.00442478	0.00259067
I	7	Mix_I07	609374952	609374994	609375105	46875003	DigLan	1875000054	0.025	4221022	YES	169	874	477	268	2843	0	7	224	3	7	0	0.00800915	0.469602	0.011194	0.00246219
I	8	Mix_I08	609374935	609375067	609375013	46875053	DigLan	1875000068	0.025	4160974	YES	181	833	381	219	2680	1	4	179	2	9	0.00552486	0.00480192	0.469816	0.00913242	0.00335821
I	9	Mix_I09	609375025	609375177	609375032	46875257	DigLan	1875000491	0.0250001	4219976	YES	149	872	468	244	2800	1	4	181	1	14	0.00671141	0.00458716	0.386752	0.00409836	0.005
I	10	Mix_I10	609374992	609375012	609375292	46874993	DigLan	1875000289	0.025	4192753	YES	152	937	421	231	2707	0	1	201	0	10	0	0.00106724	0.477435	0	0.00369413
J	1	Mix_J01	593750084	593750218	593750013	93750056	DigLan	1875000371	0.05	5263875	YES	268	1785	850	481	5511	3	6	400	1	19	0.011194	0.00336134	0.470588	0.002079	0.00344765
J	2	Mix_J02	593749818	593749945	593749992	93750007	DigLan	1874999762	0.05	5341128	YES	265	1698	831	451	5487	2	9	390	3	27	0.00754717	0.00530035	0.469314	0.00665188	0.00492072
J	3	Mix_J03	593750046	593750156	593750059	93749903	DigLan	1875000164	0.0499999	5284336	YES	297	1662	863	474	5256	5	5	395	5	13	0.016835	0.00300842	0.457706	0.0105485	0.00247336
J	4	Mix_J04	593749761	593750028	593750024	93750165	DigLan	1874999978	0.0500001	5288719	YES	299	1554	854	473	5340	0	10	422	2	31	0	0.00643501	0.494145	0.00422833	0.00580524
J	5	Mix_J05	593750016	593750227	593749923	93750256	DigLan	1875000422	0.0500001	5268819	YES	282	1655	831	491	5374	0	12	429	1	17	0	0.00725076	0.516245	0.00203666	0.00316338
J	6	Mix_J06	593749851	593750157	593750034	93749783	DigLan	1874999825	0.0499999	5271497	YES	284	1604	822	476	5554	4	3	385	1	40	0.0140845	0.00187032	0.46837	0.00210084	0.00720202
J	7	Mix_J07	593750162	593750255	593749942	93750051	DigLan	1875000410	0.05	5316978	YES	335	1609	931	476	5666	4	6	452	0	19	0.0119403	0.00372902	0.485499	0	0.00335334
J	8	Mix_J08	593749835	593750086	593750038	93749972	DigLan	1874999931	0.05	5246781	YES	262	1584	747	474	5031	0	7	391	1	28	0	0.00441919	0.523427	0.0021097	0.00556549
J	9	Mix_J09	593749728	593750244	593749994	93749928	DigLan	1874999894	0.05	5294169	YES	290	1655	842	500	5419	1	4	401	2	26	0.00344828	0.00241692	0.476247	0.004	0.00479793
J	10	Mix_J10	593750068	593750050	593749977	93749666	DigLan	1874999761	0.0499998	5287080	YES	286	1632	841	427	5486	1	7	397	2	37	0.0034965	0.00428922	0.472057	0.00468384	0.00674444
K	1	Mix_K01	562499851	562500045	562500226	187500265	DigLan	1875000387	0.1	7191765	YES	584	3180	1685	951	10497	4	16	796	6	52	0.00684932	0.00503145	0.472404	0.00630915	0.0049538
K	2	Mix_K02	562500191	562499745	562500073	187500073	DigLan	1875000082	0.1	7204477	YES	588	3157	1627	913	10386	1	12	757	1	28	0.00170068	0.00380108	0.465274	0.00109529	0.00269594
K	3	Mix_K03	562499722	562500010	562500024	187500091	DigLan	1874999847	0.1	7221000	YES	609	3261	1631	929	10361	5	11	798	5	45	0.00821018	0.0033732	0.48927	0.00538213	0.00434321
K	4	Mix_K04	562500233	562499992	562499961	187499663	DigLan	1874999849	0.0999998	7256900	YES	660	3264	1663	885	10691	6	11	770	5	51	0.00909091	0.0033701	0.463019	0.00564972	0.00477037
K	5	Mix_K05	562500096	562500189	562500153	187500089	DigLan	1875000527	0.1	7219988	YES	545	3219	1676	865	10709	7	15	806	2	41	0.012844	0.00465983	0.480907	0.00231214	0.00382856
K	6	Mix_K06	562500172	562499953	562500084	187500158	DigLan	1875000367	0.1	7230407	YES	555	3232	1683	943	10801	2	13	766	3	53	0.0036036	0.00402228	0.45514	0.00318134	0.00490695
K	7	Mix_K07	562500283	562500152	562500011	187499662	DigLan	1875000108	0.0999998	7252330	YES	602	3259	1643	936	10586	3	18	756	1	40	0.00498339	0.00552317	0.460134	0.00106838	0.00377858
K	8	Mix_K08	562499835	562500068	562499906	187500057	DigLan	1874999866	0.1	7262827	YES	615	3394	1735	1001	10786	6	18	836	5	40	0.0097561	0.00530348	0.481844	0.004995	0.00370851
K	9	Mix_K09	562499878	562500075	562500136	187500345	DigLan	1875000434	0.1	7206698	YES	545	3236	1659	907	10552	6	12	778	5	50	0.0110092	0.00370828	0.468957	0.00551268	0.00473844
K	10	Mix_K10	562500020	562499985	562499931	187499991	DigLan	1874999927	0.1	7246896	YES	568	3106	1536	943	10400	4	15	769	5	37	0.00704225	0.00482936	0.500651	0.00530223	0.00355769

[truncated: 2 more sheets: Table_S11, Table_S12]
